# Supplementary material for: Loss of ASAP1 in mice impairs adipogenic and osteogenic differentiation of mesenchymal progenitor cells through dysregulation of FAK/Src and AKT signaling
Source: PLoS Genet. 2019 Jun 27;15(6):e1008216. doi: 10.1371/journal.pgen.1008216 (PMC6619832; doi:10.1371/journal.pgen.1008216)
Supplement: S1 Data — File of raw data underlying graphs in main figures. (XLSX) [file pgen.1008216.s007.xlsx]

## Sheet: Fig1
Fig1F
E15.5 size	mean ± SD			P0 size	mean ± SD
Asap1+/+	1,225 ± 0,05, n=8			Asap1+/+	2,702 ± 0,24, n=35
Asap1+/GT	1,224 ± 0,05, n=15			Asap1+/GT	2,591 ± 0,35, n=62
Asap1GT/GT	1,17 ± 0,035, n=8			Asap1GT/GT	2,47 ± 0,26, n19
Fig1G
E18.5 weight	mean ± SD			P0 weight	mean ± SD
Asap1+/+	1,11 ± 0,067, n=20			Asap1+/+	1,582 ± 0,209, n=35
Asap1+/GT	1,039 ± 0,134, n=51			Asap1+/GT	1,529 ± 0,249, n=62
Asap1GT/GT	0,97 ± 0,16, n=27			Asap1GT/GT	1,228 ± 0,226, n19
Fig1H
P0 resp. Rate	mean ± SD
Asap1+/+	115 ± 28, n=35
Asap1+/GT	110 ± 34, n=62
Asap1GT/GT	84 ± 29, n19
Fig1F								Fig1G							Fig1H
E15.5 size			P0 size					E18.5 weight			P0 weight				P0 resp. Rate
Asap1+/+	Asap1+/GT	Asap1GT/GT	Asap1+/+	Asap1+/GT	Asap1GT/GT			Asap1+/+	Asap1+/GT	Asap1GT/GT	Asap1+/+	Asap1+/GT	Asap1GT/GT		Asap1+/+	Asap1+/GT	Asap1GT/GT
1.2689	1.2473	1.2318	2.5	3	3			1.2	1.2	1	1.4	1.7	1.5		135.333	122.667	106.333
1.3446	1.2203	1.2187	3	2.5	2.5			1.1	1.2	1	1.7	1.2	1.3		151	99.6667	80
1.3218	1.2188	1.1628	3	3	2.5			1.2	1.1	0.9	1.8	1.8	1		148	133.333	63.3333
1.2153	1.2621	1.1511	2.5	2.5	2			1.2	0.8	0.9	1.7	1.5	0.9		150.667	65.3333	33
1.2588	1.2931	1.1798	2.5	2	2			1.2	0.9	0.6	1.5	1.4	1		132.333	49.3333	43.3333
1.2724	1.31	1.129	3	2.5	2.5			1.2	0.9	0.9	1.7	1.6	1.4		147.667	45.6667	72
1.1631	1.2576	1.1642	2.5	3	2.8			1.2	0.9	1	1.5	1.7	1.5		140.333	138.333	106.333
1.1987	1.3023	1.1261	2.5	3	2.3			1.2	0.9	1.1	1.4	1.5	1.2		135.667	125.333	76.6667
	1.2394		2.5	3	2.3			1	1	1.1	1.6	1.5	1.2		140.667	133.667	99
	1.1784		3	2.5	2.7			1.2	1.1	1.1	1.6	1	1.6		140.667	83.3333	114.3
	1.1684		2.5	2.5	2.4			1.1	1	1.2	1.5	1.2	1.2		117.667	136.333	93
	1.1908		3	2.8	2.7			1.2	1	1.2	1.8	1.9	1.6		169.333	125	138
	1.1811		2.4	2.5	2.6			1.2	0.9	1	1.5	1.2	1.6		85.3333	77.6667	94.3
	1.1883		2.5	3	2.3			1	1	1	1.4	1.4	1		105.333	73	44.6
	1.1077		2.4	2.5	2.5			1	1.1	1.1	1.3	1.5	1.2		63.6667	153	58.3
			3	2	2.5			1.2	1	1.1	2	1.2	1.1		145.6	135.667	72
			2.5	3	2.2			1.1	1	0.6	1.2	1.7	1.2		102.3	144.333	75.6
			2.7	2	2.8			0.7	1.2	0.9	1.5	1.4	1.6		114.3	127	123
			2.9	2	2.5			1	1.1	1.2	1.6	1.4	1.4		131.3	131.333	112.6
			3	2				1	1.1	1	2	1.4			80	34.3333
			2.3	2.5					0.7	0.5	1.1	1.5			59.3	135
			2.6	2					1.1	1.2	1.2	1.2			96	131
			2.6	2.5					1.2	0.9	1.9	1.6			116	148
			3	2					1	0.8	1.8	1.4			94	53
			3.1	2					0.7	1.1	1.8	1			134	30.3333
			3	2.5					0.9	1	1.6	1.5			109	136.667
			2.7	2.5					1.2	0.8	1.6	1.6			75	128
			2.5	3					1.2		1.4	1.7			84.6	144.667
			2.6	2					0.9		1.7	1.4			65.6	128.667
			2.6	2.7					1.2		1.6	1.8			116	97.3333
			2.4	2.7					1.1		1.4	1.7			127	63.3333
			2.6	2.4					1		1.6	1.4			114	111.333
			2.7	2.9					1.1		1.7	1.5			105.3	91
			3	2.5					1		1.7	1.6			103.6	118
			3	2					1.2		1.6	1.5			99.6	85.6667
				2.7					1.1			1.5				83.6667
				2.8					1			1.6				126.333
				3					1			1.9				147.3
				2.8					1.1			1.5				91.3
				2.9					1.2			1.8				125
				2.7					1.1			1.3				130.3
				2.5					1			1.2				89.3
				2.8					0.9			1.6				131
				2.6					1			1.7				135
				3.1					1.9			1.8				143.6
				2.8					0.9			1.5				150.6
				3					1			1.8				141.33
				3					0.9			2.1				163.6
				3.2					1			1.9				145.3
				2.6					1			1.8				63
				2.9					1			2				170.3
				2.7								1.2				85.6
				2.4								1.3				60.3
				3								1.2				87
				2.7								1.9				118.6
				2.3								1.4				83.3
				2.2								1.4				68.6
				2.5								1.6				133.6
				2.7								1.4				117.3
				2.6								1.9				113.6
				2.7								1.8				103.3
				2								1.1				82

## Sheet: Fig3
Fig3 K
E15.5 femur length			E15.5 femur width
	mean ± SD			mean ± SD
Asap1+/+	1,54 ± 0,08		Asap1+/+	0,292 ± 0,013
Asap1GT/GT	1,46 ± 0,107		Asap1GT/GT	0,263 ± 0,02
Fig3L
lumbar vertebrae
	mean ± SD
Asap1+/+	4 ± 0,53
Asap1GT/GT	2,6 ± 1,24
E18.5 femur length			E18.5 femur width
	mean ± SD			mean ± SD
Asap1+/+	3,35 ± 0,09		Asap1+/+	0,4862 ± 0,018
Asap1GT/GT	3,22 ± 0,15		Asap1GT/GT	0,445 ± 0,03
Fig3N
proximal phalanges			distal phalanges
	mean ± SEM			mean ± SEM
Asap1+/+	2,688 ± 0,3256, n=16		Asap1+/+	2,625 ± 0,3276, n=16
Asap1GT/GT	1,286 ± 0,4621, n=14		Asap1GT/GT	0,8571 ± 0,3759, n=14
Fig3 K				Fig3L		Fig3M				Fig3N
E15.5 femur length		E15.5 femur width		lumbar vertebrae		E18.5 femur length		E18.5 femur width		proximal phalanges		distal phalanges
Asap1+/+	Asap1GT/GT	Asap1+/+	Asap1GT/GT	Asap1+/+	Asap1GT/GT	Asap1+/+	Asap1GT/GT	Asap1+/+	Asap1GT/GT	Asap1+/+	Asap1GT/GT	Asap1+/+	Asap1GT/GT
1.64	1.57	0.306	0.266	4	5	3.306	3.037	0.485	0.447	4	0	3	0
1.653	1.553	0.315	0.271	3	3	3.228	3.235	0.494	0.449	4	0	3	0
1.644	1.577	0.295	0.28	4	3	3.399	3.181	0.488	0.439	3	1	3	0
1.67	1.625	0.293	0.268	5	2	3.33	3.506	0.484	0.479	3	2	3	0
1.6	1.339	0.289	0.293	4	1	3.514	3.17	0.466	0.461	3	0	3	0
1.494	1.329	0.291	0.287	4	2			0.458	0.483	2	0	1	3
1.448	1.511	0.282	0.268	4				0.497	0.416	3	0	0	3
1.573	1.493	0.297	0.292					0.507	0.398	3	3	4	0
1.562	1.495	0.324	0.263					0.52	0.402	3	4	5	0
1.503	1.518	0.285	0.257					0.456	0.484	3	4	2	3
1.45	1.347	0.285	0.277					0.47	0.481	0	4	3	3
1.45	1.328	0.271	0.235					0.47	0.493	0	0	3	0
1.428	1.328	0.276	0.242					0.502	0.411	4	0	3	0
1.552		0.284	0.279					0.502	0.427	4	0	0	0
1.508		0.264	0.284					0.494	0.405	1		3
		0.291	0.271							3		3
		0.294	0.241
		0.299	0.235
		0.304	0.228
		0.305	0.233

## Sheet: Fig4
Fig4 U
hypertrophic zone	mean ± SEM
Asap1+/+	232,5 ± 7,941, n=5
Asap1GT/GT	302,2 ± 12,28, n=5
Asap1+/+	Asap1GT/GT
254.709	341.44
215.505	296.386
247.23	317.027
216.838	283.382
228.392	272.767

## Sheet: Fig5
Fig 5B
subcutaneous adipocytes	mean ± SEM
Asap1+/+	106,1 ± 4,987, n=5
Asap1GT/GT	63,62 ± 6,971, n=6
Fig 5E
bodyweight	male	female
Asap1+/+	38,0125 ± 3,26	37,11 ± 9,765
Asap1GT/GT	44,18 ± 5,37	32,64 ± 7,35
Fig5F
males	perigonadal	retroperitoneal	liver	heart	kidney
Asap1+/+	0,95 ± 0,005	0,871 ± 0,05	2,375 ± 0,13	0,227 ± 0,009	0,37 ±0,011
Asap1GT/GT	0,592 ± 0,009	0,540 ± 0,05	2,362 ± 0,09	0,23 ± 0,01	0,357 ± 0,013
Fig5G
females	epididymal fat	retroperitoneal	mgl	liver	kidney	heart
Asap1+/+	1,849 ± 0,23	1,114 ± 0,197	0,44 ± 0,049	1,92 ± 0,012	0,252 ± 0,011	0,175 ± 0,009
Asap1GT/GT	1,11 ± 0,169	0,78 ±0,123	0,350±0,022	1,66 ±0,009	0,219 ± 0,007	0,1744 ±0,009
Fig 5B		Fig 5E
subcutaneous adipocytes		bodyweight	male	bodyweight	female
Asap1+/+	Asap1GT/GT	Asap1+/+	Asap1GT/GT	Asap1+/+	Asap1GT/GT
109	52	38.3	37.4	50.8	27.9
109.3	58.3	48.2	38.6	27.4	24.6
88.5	67.3	42	36.1	46.3	31.8
104.5	73.6	46.3	38.6	44.3	42.4
119	89.5	39.5	31.9	24.5	30.4
	41	43.2	40.9	25.5	23.2
		42.2	44.5	45.6	36.3
		39.5	36.1	32.5	44.57
		58.4		44.85
		42.4
		46
Fig5F
perigonadal		retroperitoneal		liver		heart		kidney
Asap1+/+	Asap1GT/GT	Asap1+/+	Asap1GT/GT	Asap1+/+	Asap1GT/GT	Asap1+/+	Asap1GT/GT	Asap1+/+	Asap1GT/GT
0.773	0.399	0.58	0.36	1.88	2.4	0.17	0.21	0.32	0.339
0.65	0.3	0.68	0.42	2.57	2.1	0.2	0.245	0.31	0.35
0.92	0.853	0.63	0.09	2.36	2.23	0.22	0.23	0.32	0.39
1.1	0.74	0.55	0.17	2.4	2.58	0.28	0.19	0.36	0.33
0.87	0.58	0.76	0.65	1.94	2.35	0.19	0.28	0.37	0.39
0.83	0.53	0.58	0.75	2.4	2.81	0.27	0.3	0.4	0.38
1.4	0.66	0.486	0.93	2.1	2.07	0.25	0.201	0.39	0.32
1.1	0.58	0.54	0.86	3.3		0.25		0.33	0.33
0.77	0.226	1.53	0.528	2.5		0.215		0.35	0.44
0.83	0.27	1.31	0.648	2.3				0.4	0.43
1.2	0.69	0.93						0.4	0.36
1.2	0.59	1.08						0.41	0.39
0.799	0.86	1.31						0.44	0.301
0.89	0.96	1.23						0.36	0.253
0.509	0.61							0.3
0.48	0.629							0.5
1.35								0.47
1.39								0.39
1.05								0.39
1.09								0.353
0.93								0.33
0.89
Fig5G
perigonadal		retroperitoneal		liver		heart		kidney		mammary gland
Asap1+/+	Asap1GT/GT	Asap1+/+	Asap1GT/GT	Asap1+/+	Asap1GT/GT	Asap1+/+	Asap1GT/GT	Asap1+/+	Asap1GT/GT	Asap1+/+	Asap1GT/GT
2.5	0.42	2.09	0.33	2.35	1.8	0.18	0.15	0.3	0.22	0.65	0.25
3.3	0.38	1.98	0.49	1.8	1.5	0.17	0.18	0.3	0.23	0.72	0.27
0.73	0.2	1.3	0.92	2.16	1.68	0.16	0.21	0.23	0.19	0.49	0.42
0.8	0.21	1.6	1.1	2.3	2.4	0.17	0.18	0.25	0.2	0.49	0.35
2.9	0.87	1.6	0.705	1.56	1.63	0.22	0.152	0.28	0.19	0.48	0.28
2.6	0.72	1.3	0.555	1.39	0.95	0.15		0.26	0.2	0.56	0.28
2.4	2.1	0.22	0.244	2.18				0.25	0.25	0.17	0.252
2.5	1.8	0.32	0.265	1.67				0.2	0.26	0.201	0.35
0.46	0.98	0.57	0.75					0.188	0.217	0.32	0.37
0.435	1.17	0.53	0.77					0.199	0.242	0.294	0.3
2.8	0.276	0.75	1.79							0.77	0.51
2.7	0.656		1.45							0.78	0.57
1.52	1.6									0.37
1.25	1.48									0.32
1.38	2.3									0.24
1.31	2.6									0.25

## Sheet: Fig 6
Fig 6 A
Alcian Blue	mean ± SEM
Asap1+/+	1,181 ± 0,06051, n=18
Asap1GT/GT	1,393 ± 0,08988, n=18
Fig 6 B
Ihh	mean ± SEM
Asap1+/+	1,499 ± 0,3414, n=8
Asap1GT/GT	4,64 ± 1,359, n=8
Aggrecan	mean ± SEM
Asap1+/+	1,308 ± 0,1578, n=8
Asap1GT/GT	3,326 ± 0,8745, n=8
Fig6C
von Kossa	mean ± SEM
Asap1+/+	49,56 ± 11, n=9
Asap1GT/GT	0,6667 ± 0,6667, n=9
Fig 6D		Runx2		Osterix		Osteocalcin		Bone sialoprotein
		mean	SD	mean	SD	mean	SD	mean	SD
Asap1+/+	control	0.994855	0.00891127	1.22934	0.528783	0.766818	0.253321	1.32089	0.647313
	Day 3	1.22929	0.14755	3.66252	1.46991	2.71079	1.0028	19.312	19.4845
	Day 7	1.72708	0.46932	16.2072	7.14092	10.9775	2.40825	70.2281	70.3777
	Day14	2.31091	0.565107	38.4436	17.4591	87.1625	68.8453	4363.34	4336.11
Asap1GT/GT	control	0.979174	0.109041	1.1433	0.453844	0.368794	0.1886	1.43601	0.696099
	Day 3	1.34638	0.2369	1.66673	0.612642	0.901617	0.345163	24.6405	15.9698
	Day 7	1.69714	0.298066	4.7615	1.86398	3.67149	1.74244	12.342	11.8902
	Day14	2.04574	0.358324	5.55581	2.16492	5.04234	3.3369	253.999	235.087
Fig 6 A		Fig 6 B				Fig6C
Alcian Blue		Ihh		Aggrecan		von Kossa
Asap1+/+	Asap1GT/GT	Asap1+/+	Asap1GT/GT	Asap1+/+	Asap1GT/GT	Asap1+/+	Asap1GT/GT
0.969	1.478	1	2.25012	1	3.37526	92	0
1.376	1.602	0.673617	3.00008	2.04202	4.54727	13	0
1.107	1.361	1	2.27363	1.86607	0.64842	65	0
1	1.876	1.23542	0.664343	1	0.82932	92	0
1.16846	1.475	1	3.27161	0.993093	8	8	6
1.28674	1.17706	2.90795	8.51496	1	4.97605	53	0
1.26308	1.27455	3.17114	12.1678	1.56374	2.57576	69	0
0.946237	1.27742	1	4.97605	1	1.6529	13	0
0.9	1.31685					41	0
0.98	1.05233
1.512	1.672
1.376	1.548
1.684	2.204
1.616	2.012
0.988	0.98
1.268	0.864
0.804	0.9
1.008	1.008
		Asap1+/+				Asap1GT/GT
RUnx2	Control	1	0.97942	1	1	0.861546	1.02456	0.959264	1.16473	0.885768
	Day 3	1.11342	1.31039	1.06437	1.42899	1.25266	1.1487	1.07549	1.6529	1.60214
	Day 8	1.3566	2.49666	1.33793	1.71713	1.51047	1.79005	1.35191	2.13613
	Day 14	1.54221	3.13834	2.28945	2.27363	1.90528	1.78386	1.6245	2.59368	2.32141
Osteocalcin	Control	0.393654	0.673617	1	1	0.244855	0.271684	0.179244	0.702222	0.445964
	Day 3	1.18509	2.44528	3.70635	3.50642	0.439825	0.534033	1.09051	1.16473	1.27899
	Day 8	12.1257	10.6664	13.8326	7.28536	2.28945	1.01396	4.80654	5.71598	4.53154
	Day 14	190.019	108.383	35.8773	14.3701	3.08442	1.16473	9.81508	8.1681	2.97935
Osterix	Control	1	2.51403	0.403321	1	1.59107	1.52098	0.566442	1.47939	0.558644
	Day 3	2.52275	6.45313	2.51403	3.16017	2.42839	1.58557	1.25701	2.10672	0.955945
	Day 8	9.57983	35.7532	9.64646	9.84916	3.56771	7.56846	1.98618	7.56846	3.11666
	Day 14	9.57983	98.7015	28.3446	17.1484	3.38698	10.1612	1.43396	11.353	1.44393
BSP	Control	1	2.43682	0.846745	1	1.76541	1.71119	0.576343	2.41999	0.707107
	Day 3	7.4127	52.7098	4.65893	12.4666	21.1854	20.393	8.72406	55.3304	17.5695
	Day 8	12.3377	188.706	22.7848	57.0834	5.48313	12.5533	3.17114	35.261	5.24157
	Day 14	321.795	11665.8	3072.08	2393.66	12.042	29.7538	176.681	442.643	608.874

## Sheet: Fig7
Fig 7B
Oil O Red	Asap1+/+		Asap1GT/GT
	mean	SD	mean	SD
Control	0.2155	0.00204124	0.237	0.0138804
Day7	1.04933	0.0205223	0.295333	0.0126754
Fig 7C		CEBPb		CEBPa		PPArgamma		Adiponectin		Glut4		Asap1
		mean	SD	mean	SD	mean	SD	mean	SD	mean	SD
Asap1+/+	control	0.797227	0.160651	1.19042	0.210956	1.33699	0.297237	0.88006	0.112528	0.887412	0.0820817	0.975818	0.0418064
	Day 3	0.794634	0.0389422	7.30182	0.594512	3.43565	0.302968	39.1113	4.81552	2.63281	0.12345	0.235171	0.0229342
	Day 5	1.07474	0.0966975	4.09625	0.544927	3.59938	0.431676	86.5798	27.7653	4.92677	1.21422	0.817665	0.238008
	Day 7	0.879481	0.13425	3.98883	0.440993	3.64112	0.13999	100.753	12.8226	4.74905	0.800507	1.2805	0.263345
Asap1GT/GT	control	0.647808	0.105391	0.785709	0.041708	0.526429	0.140591	0.0991918	0.0354563	0.413999	0.0710626	5.72103e-05	1.81806e-05
	Day 3	1.01383	0.110073	2.27287	0.430834	1.29075	0.0856216	21.3698	0.725083	0.846752	0.173555	2.7092e-05	6.89489e-06
	Day 5	0.975216	0.0534929	1.16447	0.182561	1.24461	0.209468	25.8139	0.264001	1.28391	0.0713041	7.0579e-05	1.59791e-05
	Day 7	0.624841	0.145521	0.921862	0.126584	1.23892	0.108189	24.4638	4.43237	0.910285	0.133066	7.23967e-05	3.25191e-05
Fig 7B
Oil O Red	Asap1+/+				Asap1GT/GT
Control	0.213	0.218			0.254	0.22
Day7	1.043	1.081	1.024		0.284	0.316	0.286
Fig 7C
		Asap1+/+			Asap1GT/GT
CEBPb	Day 0	1	0.784584	0.607097	0.675955	0.760489	0.50698
	Day 3	0.765779	0.768438	0.849685	1.16878	0.949342	0.923382
	Day 5	0.989657	1.02456	1.20999	0.949342	0.926588	1.04972
	Day 7	0.694959	0.933033	1.01045	0.61132	0.45376	0.809442
CEBPa	Day 0	1	1.08673	1.48452	0.82932	0.72951	0.798298
	Day 3	7.91725	7.49018	6.49802	2.23457	2.81864	1.76541
	Day 5	4	3.4822	4.80654	1.38992	0.942785	1.1607
	Day 7	4.19887	4.39237	3.37526	0.955945	1.05702	0.752623
PPArgamma	Day 0	1	1.28788	1.72309	0.329877	0.598739	0.650671
	Day 3	3.08442	3.39874	3.82378	1.18099	1.38992	1.30134
	Day 5	3.93128	3.87716	2.9897	0.952638	1.34723	1.43396
	Day 7	3.83706	3.56771	3.5186	1.08673	1.30134	1.32869
Adiponectin	Day 0	1	0.91067	0.72951	0.0492068	0.120742	0.127627
	Day 3	39.5334	44.7867	33.0139	21.4068	22.2387	20.4638
	Day 5	68.5935	65.3448	125.801	25.7232	25.5455	26.1729
	Day 7	118.193	87.7301	96.3358	20.2521	30.5903	22.5491
Glut4	Day 0	1	0.806642	0.855595	0.334482	0.400535	0.50698
	Day 3	2.77022	2.47084	2.65737	0.61132	1.02456	0.904379
	Day 5	4.22807	3.91768	6.63456	1.20164	1.27456	1.37554
	Day 7	5.87667	4.27226	4.09823	0.737135	1.06069	0.933033
Asap1	Day 0	1	0.917004	1.01045	3.5177e-05	5.6751e-05	7.9703e-05
	Day 3	0.209497	0.265172	0.230846	2.3048e-05	2.143e-05	3.6798e-05
	Day 5	0.622006	0.678302	1.15269	6.9627e-05	5.1502e-05	9.0608e-05
	Day 7	1.6529	1.09051	1.09809	3.1267e-05	7.5143e-05	0.00011078

## Sheet: Fig 8
Fig8E
	PPARgamma		Adiponectin
	mean	SD	mean	SD
control	1.78959	0.144841	172.607	30.3762
CD2FAK	4.79667	0.347683	663.12	116.181
ASAP1c	8.71352	0.709452	1374.33	166.247
R811A	7.46009	1.06762	1308.48	192.46
PPARgamma	control	1.98618	1.64148	1.7411
	CD2FAK	5.27803	4.46915	4.64282
	ASAP1c	8.9383	9.44794	7.75432
	R811A	8.45614	5.9794	7.94474
Adiponectin	control	214.525	143.509	159.786
	CD2FAK	820.296	625.992	543.072
	ASAP1c	1448.15	1530.73	1144.1
	R811A	1562.89	1097.5	1265.07
